# Supplementary material for: Poly[di-μ2-aqua-μ4-chlorido-μ4-(2-mercaptopyrimidine-4,6-diolato-κ4 O:O:O′:O′)-disodium(I)]
Source: Acta Crystallogr Sect E Struct Rep Online. 2010 Nov 13;66(Pt 12):m1546. doi: 10.1107/S1600536810045836 (PMC3011735; doi:10.1107/S1600536810045836)
Supplement: Supplementary file 1 [file e-66-m1546-sup1.cif]

##############################################################################
###                                                                        ###
###        Electronic paper (Acta Crystallographica Section E)             ###
###                                                                        ###
##############################################################################
#                                                                            #
# This CIF contains the data in a paper accepted for publication in Acta     #
# Crystallographica Section E. It conforms to the requirements of Notes      #
# for Authors for Section E, and has been peer reviewed under the auspices   #
# of the IUCr Commission on Journals.                                        #
#                                                                            #
# Full details of the Crystallographic Information File format               #
# are given in the paper "The Crystallographic Information File (CIF):       #
# a New Standard Archive File for Crystallography" by S. R. Hall, F. H.      #
# Allen and I. D. Brown [Acta Cryst. (1991), A47, 655-685].                  #
#                                                                            #
# The current version of the core CIF dictionary is obtainable from          #
# ftp://ftp.iucr.org/pub/cif_core.dic. The current version number is 2.4.    #
#                                                                            #
# Software is freely available for graphical display of the structure(s) in  #
# this CIF.  For information consult the CIF home page http://www.iucr.org/  #
# cif/home.html                                                              #
#                                                                            #
# This file may be used for bona fide research purposes within the           #
# scientific community so long as proper attribution is given to the journal # 
# article from which it was obtained.                                        #
#                                                                            #
##############################################################################
                                             
data_global
_audit_creation_method     'SHELXL-97'
_journal_data_validation_number     ?
_journal_date_recd_electronic     2010-11-05
_journal_date_accepted     2010-11-08
_journal_name_full     'Acta Crystallographica, Section E'
_journal_year     2010
_journal_volume     66
_journal_issue     12
_journal_page_first     m1546
_journal_page_last     m1546
_journal_paper_category     QM
_journal_coeditor_code     HY2376
_publ_contact_author_name     'Li-Xin Wu'
_publ_contact_author_address
;
State Key Laboratory of Supramolecular Structure and Materials
College of Chemistry
Jilin University
Changchun 130012
People's Republic of China
;
_publ_contact_author_email     wulx@jlu.edu.cn
_publ_contact_author_fax     '(86)431 85193421'
_publ_contact_author_phone     '(86)431 85168481'
_publ_section_title
;\
Poly[di-\m~2~-aqua-\m~4~-chlorido-\m~4~-(2-mercaptopyrimidine-4,6-diolato-\
\k^4^<i>O</i>:<i>O</i>:<i>O</i>':<i>O</i>')-disodium(I)]
;
loop_
    _publ_author_name
    _publ_author_footnote
    _publ_author_address
    'Bao Li' .
;
State Key Laboratory of Supramolecular Structure and Materials
College of Chemistry
Jilin University
Changchun 130012
People's Republic of China
;
    'Wen Li' .
;
State Key Laboratory of Supramolecular Structure and Materials
College of Chemistry
Jilin University
Changchun 130012
People's Republic of China
;
    'Ling Ye' .
;
State Key Laboratory of Supramolecular Structure and Materials
College of Chemistry
Jilin University
Changchun 130012
People's Republic of China
;
    'Guang-Feng Hou' .
;
State Key Laboratory of Supramolecular Structure and Materials
College of Chemistry
Jilin University
Changchun 130012
People's Republic of China
;
    'Li-Xin Wu' .
;
State Key Laboratory of Supramolecular Structure and Materials
College of Chemistry
Jilin University
Changchun 130012
People's Republic of China
;
data_I
_chemical_name_systematic
;
Poly[di-\m~2~-aqua-\m~4~-chlorido-\m~4~-(2-mercaptopyrimidine-4,6-diolato-
\k^4^<i>O</i>:<i>O</i>:<i>O</i>':<i>O</i>')-disodium(I)]
;
_chemical_name_common     ?
_chemical_formula_moiety     'C4 H7 Cl N2 Na2 O4 S'
_chemical_formula_sum     'C4 H7 Cl N2 Na2 O4 S'
_chemical_formula_iupac     '[Na2 (C4 H3 N2 O2 S) Cl (H2 O)2]'
_chemical_formula_weight     260.61
_chemical_melting_point     ?
_symmetry_cell_setting     orthorhombic
_symmetry_space_group_name_H-M     'I m m a'
_symmetry_space_group_name_HALL     '-I 2b 2'
loop_
    _symmetry_equiv_pos_as_xyz
    'x, y, z'
    '-x, -y+1/2, z'
    '-x, y+1/2, -z'
    'x, -y, -z'
    'x+1/2, y+1/2, z+1/2'
    '-x+1/2, -y+1, z+1/2'
    '-x+1/2, y+1, -z+1/2'
    'x+1/2, -y+1/2, -z+1/2'
    '-x, -y, -z'
    'x, y-1/2, -z'
    'x, -y-1/2, z'
    '-x, y, z'
    '-x+1/2, -y+1/2, -z+1/2'
    'x+1/2, y, -z+1/2'
    'x+1/2, -y, z+1/2'
    '-x+1/2, y+1/2, z+1/2'
_cell_length_a     16.815(3)
_cell_length_b     6.5938(13)
_cell_length_c     8.8587(18)
_cell_angle_alpha     90.00
_cell_angle_beta     90.00
_cell_angle_gamma     90.00
_cell_volume     982.2(3)
_cell_formula_units_Z     4
_cell_measurement_reflns_used     4272
_cell_measurement_theta_min     3.32
_cell_measurement_theta_max     27.40
_cell_measurement_temperature     290(2)
_exptl_crystal_description     block
_exptl_crystal_colour     colorless
_exptl_crystal_size_max     0.12
_exptl_crystal_size_mid     0.11
_exptl_crystal_size_min     0.09
_exptl_crystal_density_diffrn     1.762
_exptl_crystal_density_meas     ?
_exptl_crystal_density_method     'not measured'
_exptl_crystal_F_000     528
_exptl_absorpt_coefficient_mu     0.677
_exptl_absorpt_correction_type     multi-scan
_exptl_absorpt_process_details     '(ABSCOR; Higashi, 1995)'
_exptl_absorpt_correction_T_min     0.9232
_exptl_absorpt_correction_T_max     0.9416
_diffrn_ambient_temperature     290(2)
_diffrn_radiation_type     MoK\a
_diffrn_radiation_wavelength     0.71073
_diffrn_radiation_source     'rotation anode'
_diffrn_radiation_monochromator     graphite
_diffrn_measurement_device_type     'Rigaku R-AXIS RAPID'
_diffrn_measurement_method     \w
_diffrn_detector_area_resol_mean     ?
_diffrn_reflns_number     4752
_diffrn_reflns_av_R_equivalents     0.0171
_diffrn_reflns_av_sigmaI/netI     0.0103
_diffrn_reflns_theta_min     3.85
_diffrn_reflns_theta_max     27.40
_diffrn_reflns_theta_full     27.40
_diffrn_measured_fraction_theta_max     0.997
_diffrn_measured_fraction_theta_full     0.997
_diffrn_reflns_limit_h_min     -21
_diffrn_reflns_limit_h_max     19
_diffrn_reflns_limit_k_min     -8
_diffrn_reflns_limit_k_max     8
_diffrn_reflns_limit_l_min     -11
_diffrn_reflns_limit_l_max     11
_diffrn_standards_number     ?
_diffrn_standards_interval_count     ?
_diffrn_standards_interval_time     ?
_diffrn_standards_decay_%     ?
_reflns_number_total     633
_reflns_number_gt     581
_reflns_threshold_expression     I>2\s(I)
_refine_ls_structure_factor_coef     Fsqd
_refine_ls_matrix_type     full
_refine_ls_R_factor_all     0.0255
_refine_ls_R_factor_gt     0.0238
_refine_ls_wR_factor_gt     0.0610
_refine_ls_wR_factor_ref     0.0619
_refine_ls_goodness_of_fit_ref     1.093
_refine_ls_restrained_S_all     1.093
_refine_ls_number_reflns     633
_refine_ls_number_parameters     46
_refine_ls_number_restraints     0
_refine_ls_hydrogen_treatment     constr
_refine_ls_weighting_scheme     calc
_refine_ls_weighting_details
         'calc w=1/[\s^2^(Fo^2^)+(0.0282P)^2^+1.0461P] where P=(Fo^2^+2Fc^2^)/3'
_atom_sites_solution_hydrogens     geom
_atom_sites_solution_primary     direct
_atom_sites_solution_secondary     difmap
_refine_ls_shift/su_max     0.002
_refine_ls_shift/su_mean     0.000
_refine_diff_density_max     0.260
_refine_diff_density_min     -0.301
_refine_ls_extinction_method     none
_refine_ls_extinction_coef     ?
loop_
    _atom_type_symbol
    _atom_type_description
    _atom_type_scat_dispersion_real
    _atom_type_scat_dispersion_imag
    _atom_type_scat_source
    'C' 'C' 0.0033 0.0016
                         'International Tables Vol C Tables 4.2.6.8 and 6.1.1.4'
    'H' 'H' 0.0000 0.0000
                         'International Tables Vol C Tables 4.2.6.8 and 6.1.1.4'
    'N' 'N' 0.0061 0.0033
                         'International Tables Vol C Tables 4.2.6.8 and 6.1.1.4'
    'O' 'O' 0.0106 0.0060
                         'International Tables Vol C Tables 4.2.6.8 and 6.1.1.4'
    'S' 'S' 0.1246 0.1234
                         'International Tables Vol C Tables 4.2.6.8 and 6.1.1.4'
    'Na' 'Na' 0.0362 0.0249
                         'International Tables Vol C Tables 4.2.6.8 and 6.1.1.4'
    'Cl' 'Cl' 0.1484 0.1585
                         'International Tables Vol C Tables 4.2.6.8 and 6.1.1.4'
_computing_data_collection     'RAPID-AUTO (Rigaku, 1998)'
_computing_cell_refinement     'RAPID-AUTO (Rigaku, 1998)'
_computing_data_reduction     'CrystalStructure (Rigaku/MSC, 2002)'
_computing_structure_solution     'SHELXS97 (Sheldrick, 2008)'
_computing_structure_refinement     'SHELXL97 (Sheldrick, 2008)'
_computing_molecular_graphics     'SHELXTL (Sheldrick, 2008)'
_computing_publication_material     'PLATON (Spek, 2009)'
loop_
    _atom_site_type_symbol
    _atom_site_label
    _atom_site_fract_x
    _atom_site_fract_y
    _atom_site_fract_z
    _atom_site_U_iso_or_equiv
    _atom_site_adp_type
    _atom_site_calc_flag
    _atom_site_refinement_flags
    _atom_site_occupancy
    _atom_site_disorder_assembly
    _atom_site_disorder_group
    C C1 0.5000 0.2500 0.7898(3) 0.0222(5) Uani d S 1 . .
    C C2 0.42785(10) 0.2500 1.02887(18) 0.0174(3) Uani d S 1 . .
    C C3 0.5000 0.2500 1.1064(3) 0.0199(5) Uani d S 1 . .
    H H3 0.5000 0.2500 1.2113 0.024 Uiso calc SR 1 . .
    Cl Cl1 0.2500 0.2500 0.7500 0.02138(17) Uani d S 1 . .
    N N1 0.43218(8) 0.2500 0.87105(16) 0.0204(3) Uani d S 1 . .
    H H1 0.3881 0.2500 0.8220 0.025 Uiso calc SR 1 . .
    Na Na1 0.25570(4) 0.5000 1.0000 0.0256(2) Uani d S 1 . .
    O O1 0.35874(7) 0.2500 1.08459(14) 0.0242(3) Uani d S 1 . .
    O O2 0.16839(8) 0.2500 1.10168(15) 0.0294(3) Uani d S 1 . .
    H H2A 0.1533 0.2500 1.1978 0.044 Uiso d SR 1 . .
    H H2B 0.1232 0.2500 1.0538 0.044 Uiso d SR 1 . .
    S S1 0.5000 0.2500 0.60136(8) 0.0531(3) Uani d S 1 . .
loop_
    _atom_site_aniso_label
    _atom_site_aniso_U_11
    _atom_site_aniso_U_22
    _atom_site_aniso_U_33
    _atom_site_aniso_U_12
    _atom_site_aniso_U_13
    _atom_site_aniso_U_23
    C1 0.0155(11) 0.0313(13) 0.0197(11) 0.000 0.000 0.000
    C2 0.0158(7) 0.0182(7) 0.0182(8) 0.000 0.0019(6) 0.000
    C3 0.0178(11) 0.0262(12) 0.0158(10) 0.000 0.000 0.000
    Cl1 0.0201(3) 0.0286(3) 0.0154(3) 0.000 -0.0028(2) 0.000
    N1 0.0127(7) 0.0314(8) 0.0172(7) 0.000 -0.0013(5) 0.000
    Na1 0.0288(4) 0.0236(4) 0.0245(4) 0.000 0.000 -0.0031(3)
    O1 0.0141(6) 0.0382(7) 0.0204(6) 0.000 0.0030(5) 0.000
    O2 0.0206(6) 0.0449(8) 0.0225(6) 0.000 0.0013(5) 0.000
    S1 0.0199(3) 0.1243(10) 0.0150(3) 0.000 0.000 0.000
loop_
    _geom_bond_atom_site_label_1
    _geom_bond_atom_site_label_2
    _geom_bond_site_symmetry_2
    _geom_bond_distance
    _geom_bond_publ_flag
    C1 N1 . 1.3484(19) ?
    C1 S1 . 1.670(3) ?
    C2 O1 . 1.263(2) ?
    C2 C3 . 1.394(2) ?
    C2 N1 . 1.400(2) ?
    C3 H3 . 0.9300 ?
    Cl1 Na1 . 2.7625(4) ?
    N1 H1 . 0.8600 ?
    Na1 O2 . 2.3842(11) ?
    Na1 O1 . 2.5062(11) ?
    Na1 Cl1 6 2.7625(4) ?
    Na1 Na1 10_567 3.2969(6) ?
    O2 H2A . 0.8885 ?
    O2 H2B . 0.8701 ?
loop_
    _geom_angle_atom_site_label_1
    _geom_angle_atom_site_label_2
    _geom_angle_atom_site_label_3
    _geom_angle_site_symmetry_1
    _geom_angle_site_symmetry_3
    _geom_angle
    _geom_angle_publ_flag
    N1 C1 N1 2_655 . 115.5(2) ?
    N1 C1 S1 2_655 . 122.25(11) ?
    N1 C1 S1 . . 122.25(11) ?
    O1 C2 C3 . . 127.48(16) ?
    O1 C2 N1 . . 115.99(15) ?
    C3 C2 N1 . . 116.53(15) ?
    C2 C3 C2 2_655 . 121.0(2) ?
    C2 C3 H3 2_655 . 119.5 ?
    C2 C3 H3 . . 119.5 ?
    Na1 Cl1 Na1 . 13_556 180.0 ?
    Na1 Cl1 Na1 . 10_557 73.272(15) ?
    Na1 Cl1 Na1 13_556 10_557 106.728(15) ?
    Na1 Cl1 Na1 . 6_554 106.728(15) ?
    Na1 Cl1 Na1 13_556 6_554 73.272(16) ?
    Na1 Cl1 Na1 10_557 6_554 180.0 ?
    C1 N1 C2 . . 125.23(16) ?
    C1 N1 H1 . . 117.4 ?
    C2 N1 H1 . . 117.4 ?
    O2 Na1 O2 . 10_567 103.98(6) ?
    O2 Na1 O1 . 10_567 173.45(5) ?
    O2 Na1 O1 10_567 10_567 81.84(4) ?
    O2 Na1 O1 . . 81.84(4) ?
    O2 Na1 O1 10_567 . 173.45(5) ?
    O1 Na1 O1 10_567 . 92.53(5) ?
    O2 Na1 Cl1 . . 82.47(3) ?
    O2 Na1 Cl1 10_567 . 95.07(3) ?
    O1 Na1 Cl1 10_567 . 100.18(3) ?
    O1 Na1 Cl1 . . 82.60(3) ?
    O2 Na1 Cl1 . 6 95.07(3) ?
    O2 Na1 Cl1 10_567 6 82.47(3) ?
    O1 Na1 Cl1 10_567 6 82.60(3) ?
    O1 Na1 Cl1 . 6 100.18(3) ?
    Cl1 Na1 Cl1 . 6 176.03(3) ?
    O2 Na1 Na1 . 10_567 133.74(3) ?
    O2 Na1 Na1 10_567 10_567 46.26(3) ?
    O1 Na1 Na1 10_567 10_567 48.87(2) ?
    O1 Na1 Na1 . 10_567 131.13(2) ?
    Cl1 Na1 Na1 . 10_567 126.636(8) ?
    Cl1 Na1 Na1 6 10_567 53.364(8) ?
    O2 Na1 Na1 . 10_557 46.26(3) ?
    O2 Na1 Na1 10_567 10_557 133.74(3) ?
    O1 Na1 Na1 10_567 10_557 131.13(2) ?
    O1 Na1 Na1 . 10_557 48.87(2) ?
    Cl1 Na1 Na1 . 10_557 53.364(8) ?
    Cl1 Na1 Na1 6 10_557 126.636(8) ?
    Na1 Na1 Na1 10_567 10_557 180.00(5) ?
    C2 O1 Na1 . 10_557 121.29(7) ?
    C2 O1 Na1 . . 121.29(7) ?
    Na1 O1 Na1 10_557 . 82.26(4) ?
    Na1 O2 Na1 . 10_557 87.48(5) ?
    Na1 O2 H2A . . 122.5 ?
    Na1 O2 H2A 10_557 . 122.5 ?
    Na1 O2 H2B . . 110.7 ?
    Na1 O2 H2B 10_557 . 110.7 ?
    H2A O2 H2B . . 102.6 ?
loop_
    _geom_hbond_atom_site_label_D
    _geom_hbond_atom_site_label_H
    _geom_hbond_atom_site_label_A
    _geom_hbond_site_symmetry_A
    _geom_hbond_distance_DH
    _geom_hbond_distance_HA
    _geom_hbond_distance_DA
    _geom_hbond_angle_DHA
    _geom_hbond_publ_flag
    N1 H1 Cl1 . 0.86 2.41 3.2457(15) 165 y
    O2 H2A O1 13_557 0.89 1.94 2.8164(19) 169 y
    O2 H2B S1 8_456 0.87 2.49 3.3545(15) 176 y
