# Supplementary material for: Poly[di-μ2-aqua-μ4-chlorido-μ4-(2-mercaptopyrimidine-4,6-diolato-κ4 O:O:O′:O′)-disodium(I)]
Source: Acta Crystallogr Sect E Struct Rep Online. 2010 Nov 13;66(Pt 12):m1546. doi: 10.1107/S1600536810045836 (PMC3011735; doi:10.1107/S1600536810045836)
Supplement: Supplementary file 2 [file e-66-m1546-Isup2.hkl]

# 
# h,k,l, Fc-squared, Fo-squared, sigma(Fo-squared) and status flag 
# 
data_I
_shelx_title ' ' 
_shelx_refln_list_code          4 
_shelx_F_calc_maximum      243.81 
_exptl_crystal_F_000       528.00 
_reflns_d_resolution_high  0.7722 
 
loop_ 
 _symmetry_equiv_pos_as_xyz 
 'x, y, z' 
 '-x, -y+1/2, z' 
 '-x, y+1/2, -z' 
 'x, -y, -z' 
 'x+1/2, y+1/2, z+1/2' 
 '-x+1/2, -y+1, z+1/2' 
 '-x+1/2, y+1, -z+1/2' 
 'x+1/2, -y+1/2, -z+1/2' 
 '-x, -y, -z' 
 'x, y-1/2, -z' 
 'x, -y-1/2, z' 
 '-x, y, z' 
 '-x+1/2, -y+1/2, -z+1/2' 
 'x+1/2, y, -z+1/2' 
 'x+1/2, -y, z+1/2' 
 '-x+1/2, y+1/2, z+1/2' 
 
_cell_length_a    16.8153 
_cell_length_b     6.5938 
_cell_length_c     8.8587 
_cell_angle_alpha  90.000 
_cell_angle_beta   90.000 
_cell_angle_gamma  90.000 
 
_shelx_F_squared_multiplier     1.000 
 
loop_ 
 _refln_index_h 
 _refln_index_k 
 _refln_index_l 
 _refln_F_squared_calc 
 _refln_F_squared_meas 
 _refln_F_squared_sigma 
 _refln_observed_status 
   4   0   0    13821.40    14069.11    144.53 o 
   6   0   0      400.38      282.66      4.99 o 
   8   0   0    13742.05    13596.87    204.79 o 
  10   0   0     5819.52     6046.19     87.21 o 
  12   0   0    18126.14    18498.02    289.88 o 
  14   0   0      438.55      449.47     12.71 o 
  16   0   0     6806.38     6583.94    103.10 o 
  18   0   0       43.98       61.83      7.90 o 
  20   0   0     1084.60     1073.47     17.22 o 
   0   2   0    59442.55    53756.30    643.77 o 
   2   2   0    10178.23    10504.12     74.63 o 
   4   2   0     1018.31      847.36     13.03 o 
   6   2   0     6732.86     6989.13     85.25 o 
   8   2   0       18.01       12.64      2.26 o 
  10   2   0       31.02       29.04      2.71 o 
  12   2   0     3265.33     3192.75     21.50 o 
  14   2   0     3658.41     3685.71     25.00 o 
  16   2   0     1577.43     1543.75     12.69 o 
  18   2   0      238.32      244.95      8.27 o 
  20   2   0      122.71      136.23      8.52 o 
   0   4   0    40492.20    41136.46    622.48 o 
   2   4   0     1466.39     1306.40     10.72 o 
   4   4   0     3602.19     3663.29     27.44 o 
   6   4   0     1174.64     1127.89      8.83 o 
   8   4   0     3728.58     3574.07     30.79 o 
  10   4   0     2922.32     2847.20     26.26 o 
  12   4   0     6368.34     6436.88     97.91 o 
  14   4   0       43.06       58.29      3.89 o 
  16   4   0     2799.74     2734.46     25.05 o 
  18   4   0      132.82      129.19      5.48 o 
   0   6   0     2527.49     2427.24     30.06 o 
   2   6   0      629.44      594.21     11.98 o 
   4   6   0      142.13      157.49      3.47 o 
   6   6   0      197.58      194.58      4.21 o 
   8   6   0       25.86       40.59      3.93 o 
  10   6   0       14.12       15.14      6.05 o 
  12   6   0      483.96      475.58     12.31 o 
  14   6   0      549.12      518.86      8.52 o 
   0   8   0     2903.70     2742.88     58.37 o 
   2   8   0      199.52      249.54      5.37 o 
   4   8   0      431.37      406.13      9.56 o 
   6   8   0      428.15      449.57      9.58 o 
   3   0   1       51.68       61.30      1.82 o 
   5   0   1     5793.06     6057.65     48.16 o 
   7   0   1     3886.74     3650.98     25.86 o 
   9   0   1       31.37       43.19      4.28 o 
  11   0   1     3417.56     3398.02     25.24 o 
  13   0   1      596.57      579.51     11.76 o 
  15   0   1      290.68      295.02      7.12 o 
  17   0   1       94.46       89.08      4.03 o 
  19   0   1      961.34     1006.37     11.79 o 
  21   0   1        2.95        0.93      4.58 o 
   0   1   1     3579.37     3694.06     21.80 o 
   2   1   1      391.02      358.31      5.89 o 
   4   1   1    13974.64    14281.78     73.89 o 
   6   1   1     5894.16     6167.32     41.62 o 
   8   1   1     2025.74     1858.80     11.26 o 
  10   1   1        3.71        4.89      1.76 o 
  12   1   1     1527.97     1521.33     10.11 o 
  14   1   1       24.59       29.84      2.47 o 
  16   1   1     1916.54     1908.05     12.83 o 
  18   1   1       20.53       26.10      2.58 o 
  20   1   1      525.65      495.23     10.61 o 
   1   2   1     1569.89     1667.03      8.17 o 
   3   2   1       98.46       78.84      1.75 o 
   5   2   1     5733.43     5926.82     31.91 o 
   7   2   1      517.23      523.82      3.63 o 
   9   2   1      881.10      871.34      5.46 o 
  11   2   1      406.71      406.29      2.85 o 
  13   2   1        1.24        2.39      0.87 o 
  15   2   1     1611.40     1582.21     11.82 o 
  17   2   1      672.11      689.51      5.71 o 
  19   2   1      106.71      113.55      5.76 o 
  21   2   1      114.47      144.83      5.43 o 
   0   3   1     1205.84     1222.91      9.66 o 
   2   3   1        8.83       19.36      1.36 o 
   4   3   1     5411.46     5496.08     27.55 o 
   6   3   1     3102.07     3005.97     17.06 o 
   8   3   1     1023.81      988.77      7.54 o 
  10   3   1       24.13       23.20      2.25 o 
  12   3   1      905.53      904.24      7.15 o 
  14   3   1       63.29       61.72      2.69 o 
  16   3   1     1174.57     1176.19      9.48 o 
  18   3   1       41.70       52.75      3.65 o 
  20   3   1      316.16      311.82      6.40 o 
   1   4   1      832.82      891.21      5.42 o 
   3   4   1        0.07        0.72      1.40 o 
   5   4   1      650.47      698.84      5.45 o 
   7   4   1      723.85      735.07      4.28 o 
   9   4   1        4.24        2.36      2.01 o 
  11   4   1      729.93      723.22      6.41 o 
  13   4   1      535.08      533.37      5.68 o 
  15   4   1      284.85      272.36      4.45 o 
  17   4   1        0.14        0.10      2.50 o 
  19   4   1      318.76      347.40      6.67 o 
   0   5   1      413.62      420.61      6.11 o 
   2   5   1       38.77       44.61      2.24 o 
   4   5   1     1514.38     1512.12     11.19 o 
   6   5   1     1198.87     1172.61      8.04 o 
   8   5   1      365.94      360.35      3.49 o 
  10   5   1       78.58       82.12      3.33 o 
  12   5   1      370.74      363.44      5.14 o 
  14   5   1       79.73       82.79      3.74 o 
  16   5   1      495.16      485.92      6.31 o 
   1   6   1      328.38      348.85      5.70 o 
   3   6   1       65.59       75.68      3.10 o 
   5   6   1      347.73      342.53      4.03 o 
   7   6   1       12.60       12.77      1.28 o 
   9   6   1       82.51       76.83      3.25 o 
  11   6   1        0.02        1.28      2.74 o 
  13   6   1       48.47       56.18      3.52 o 
  15   6   1      627.16      642.28     11.58 o 
   0   7   1      178.03      174.67      5.16 o 
   2   7   1       68.57       72.35      3.03 o 
   4   7   1      450.91      438.64      4.54 o 
   6   7   1      445.81      463.26      4.37 o 
   8   7   1      130.30      128.79      4.90 o 
  10   7   1       74.16       85.88      3.61 o 
  12   7   1      137.83      126.46      5.58 o 
   1   8   1      184.36      181.28      4.14 o 
   3   8   1        8.65        9.66      2.48 o 
   5   8   1       22.10       14.48      3.57 o 
   7   8   1       62.77       58.43      3.77 o 
   0   0   2     7971.79     8340.28     66.98 o 
   2   0   2       54.07       53.14      1.92 o 
   4   0   2      261.52      309.59      2.97 o 
   6   0   2      119.98      111.55      3.32 o 
   8   0   2       17.22        3.39      1.93 o 
  10   0   2      452.13      532.24      4.88 o 
  12   0   2      265.54      241.63      4.16 o 
  14   0   2      368.63      372.93      6.45 o 
  16   0   2        3.80        6.21      3.90 o 
  18   0   2        2.42        0.58      3.02 o 
  20   0   2      110.12      134.70      6.23 o 
   1   1   2      618.74      738.65      3.62 o 
   3   1   2     3417.73     3393.35     14.97 o 
   5   1   2      992.32      940.48      4.46 o 
   7   1   2     5322.84     5903.28     34.59 o 
   9   1   2     4907.13     5159.43     28.27 o 
  11   1   2        1.55        7.94      2.29 o 
  13   1   2      452.63      399.93      6.32 o 
  15   1   2     1244.18     1219.04     10.80 o 
  17   1   2        8.70        7.05      2.12 o 
  19   1   2       81.68       96.93      3.05 o 
  21   1   2     1144.79     1203.34     11.82 o 
   0   2   2     3130.87     2880.27     17.96 o 
   2   2   2    12644.11    12861.46     62.31 o 
   4   2   2    15595.95    15666.85    193.13 o 
   6   2   2     8129.52     8088.96     49.23 o 
   8   2   2     6971.37     7237.15     43.11 o 
  10   2   2     2679.79     2509.04     14.33 o 
  12   2   2     1786.59     1761.48     10.43 o 
  14   2   2     3552.10     3525.55     19.56 o 
  16   2   2      949.80      915.91      6.87 o 
  18   2   2      571.19      555.09      5.68 o 
  20   2   2      732.60      767.98      9.18 o 
   1   3   2      113.73      140.04      2.39 o 
   3   3   2      882.09      834.74      4.80 o 
   5   3   2      233.39      228.94      2.11 o 
   7   3   2     2107.48     2225.72     10.51 o 
   9   3   2     2062.11     2143.67     11.92 o 
  11   3   2       14.02       14.16      1.64 o 
  13   3   2      164.66      168.68      4.22 o 
  15   3   2      583.14      577.60      5.69 o 
  17   3   2       31.40       35.16      4.66 o 
  19   3   2       21.60       28.69      3.19 o 
   0   4   2     1774.71     1841.24     15.12 o 
   2   4   2      116.98      111.36      2.02 o 
   4   4   2       18.24       18.68      1.55 o 
   6   4   2      118.81      133.00      2.08 o 
   8   4   2        1.56        3.07      0.94 o 
  10   4   2      162.81      171.74      2.88 o 
  12   4   2       51.89       54.78      3.22 o 
  14   4   2      175.37      192.06      4.31 o 
  16   4   2        1.37        0.65      2.63 o 
  18   4   2        0.11        1.31      3.64 o 
   1   5   2        9.07        8.23      1.87 o 
   3   5   2      104.61       99.21      3.57 o 
   5   5   2       23.83       19.66      1.63 o 
   7   5   2      482.23      483.73      3.92 o 
   9   5   2      518.31      513.28      4.86 o 
  11   5   2       27.47       31.25      2.20 o 
  13   5   2       28.49       28.40      2.40 o 
  15   5   2      144.07      154.23      5.86 o 
  17   5   2       41.46       57.19      6.18 o 
   0   6   2      837.83      826.66      9.51 o 
   2   6   2     1980.75     1960.05     11.88 o 
   4   6   2     2547.09     2545.51     18.48 o 
   6   6   2     1153.82     1156.70      9.29 o 
   8   6   2     1721.39     1723.19      9.30 o 
  10   6   2      569.23      570.26      5.45 o 
  12   6   2      502.60      502.16      8.02 o 
  14   6   2      892.20      886.70     11.64 o 
   1   7   2        0.30        0.47      2.36 o 
   3   7   2        8.21        4.86      2.12 o 
   5   7   2        0.79       -0.31      1.95 o 
   7   7   2      101.08       93.10      3.26 o 
   9   7   2      102.24       95.09      5.28 o 
  11   7   2       13.50       21.25      4.53 o 
   0   8   2      101.26       94.68      5.35 o 
   2   8   2        0.05        0.52      2.92 o 
   4   8   2       17.74       12.16      2.79 o 
   6   8   2       25.74       17.82      4.57 o 
   1   0   3        0.03        0.74      1.43 o 
   3   0   3      671.70      618.30      4.73 o 
   5   0   3      461.24      475.72      5.33 o 
   7   0   3       45.06       40.32      2.69 o 
   9   0   3       37.76       32.39      3.31 o 
  11   0   3       19.69       11.41      2.65 o 
  13   0   3      381.05      397.24      4.79 o 
  15   0   3      325.71      335.53      4.76 o 
  17   0   3       85.67      109.40      4.75 o 
  19   0   3      100.28      121.94      4.44 o 
  21   0   3       23.77       26.16      6.12 o 
   0   1   3    11813.77    12906.77    101.90 o 
   2   1   3     9927.58    10535.73     43.54 o 
   4   1   3      836.91      842.76      4.01 o 
   6   1   3        1.75       14.64      1.23 o 
   8   1   3     1002.18     1136.00      5.77 o 
  10   1   3     4614.32     4436.48     21.65 o 
  12   1   3      514.73      480.79      6.60 o 
  14   1   3      875.88      896.71      6.53 o 
  16   1   3        6.19        4.59      1.96 o 
  18   1   3      837.54      840.91      6.59 o 
  20   1   3       54.27       72.55      3.84 o 
   1   2   3       20.96       20.75      1.11 o 
   3   2   3       98.88      103.61      2.24 o 
   5   2   3        2.39        3.25      1.41 o 
   7   2   3      205.53      170.21      4.62 o 
   9   2   3      366.30      365.55      3.13 o 
  11   2   3      356.61      370.48      3.60 o 
  13   2   3       36.51       37.14      2.09 o 
  15   2   3       12.15       12.78      2.41 o 
  17   2   3      101.40      103.68      2.78 o 
  19   2   3       22.14       32.67      3.19 o 
   0   3   3     5860.64     5918.36     37.55 o 
   2   3   3     3801.61     3790.32     16.36 o 
   4   3   3      124.39      133.56      2.51 o 
   6   3   3        0.63        4.26      1.46 o 
   8   3   3      841.41      871.24      6.28 o 
  10   3   3     2250.24     2226.00     11.56 o 
  12   3   3      545.32      516.62      4.96 o 
  14   3   3      393.17      415.98      3.64 o 
  16   3   3       45.95       39.34      3.77 o 
  18   3   3      446.24      448.36      8.04 o 
   1   4   3        0.48        0.40      1.54 o 
   3   4   3      208.04      216.26      4.22 o 
   5   4   3       54.94       43.98      1.43 o 
   7   4   3       83.57       81.15      5.05 o 
   9   4   3        4.91        3.68      0.94 o 
  11   4   3       34.91       34.06      3.58 o 
  13   4   3      118.97      122.94      3.20 o 
  15   4   3      186.30      203.01      7.08 o 
  17   4   3       18.31       25.31      4.38 o 
   0   5   3     2526.92     2534.39     23.14 o 
   2   5   3     1070.90     1042.10      7.38 o 
   4   5   3       30.85       40.66      2.59 o 
   6   5   3        3.54        2.84      1.24 o 
   8   5   3      668.08      668.62      4.97 o 
  10   5   3      768.25      733.69      6.72 o 
  12   5   3      503.81      506.96      8.13 o 
  14   5   3      111.99      120.25      5.85 o 
  16   5   3      104.33      102.76      7.77 o 
   1   6   3        4.61        7.43      2.18 o 
   3   6   3       16.37       24.19      2.37 o 
   5   6   3       37.98       45.99      2.73 o 
   7   6   3        0.58        0.01      1.45 o 
   9   6   3      111.48      110.18      5.05 o 
  11   6   3       35.84       45.79      5.62 o 
  13   6   3       19.70       27.09      4.84 o 
   0   7   3      878.20      920.61     11.75 o 
   2   7   3      205.57      202.94      4.72 o 
   4   7   3       60.98       77.04      2.99 o 
   6   7   3        0.67        3.18      2.90 o 
   8   7   3      299.42      326.93      6.69 o 
  10   7   3      180.43      169.40      5.87 o 
   1   8   3        0.00       -0.02      2.79 o 
   3   8   3       24.56       25.73      3.99 o 
   5   8   3        1.06        1.41      3.63 o 
   0   0   4        0.26       27.31      2.44 o 
   2   0   4    15331.10    15926.39     90.18 o 
   4   0   4     7669.28     7940.65     46.37 o 
   6   0   4    19052.00    19622.23    123.73 o 
   8   0   4     3140.62     3058.43     20.69 o 
  10   0   4     4016.32     3857.53     28.78 o 
  12   0   4      367.58      394.47      5.80 o 
  14   0   4     4280.75     4243.72     34.99 o 
  16   0   4      209.11      228.73      5.71 o 
  18   0   4     2224.44     2214.51     19.32 o 
  20   0   4      158.07      140.36      7.08 o 
   1   1   4     3739.63     3928.01     15.30 o 
   3   1   4      715.75      759.14      3.79 o 
   5   1   4       12.84       16.73      1.17 o 
   7   1   4      968.19      958.84      4.83 o 
   9   1   4      588.36      581.58      3.74 o 
  11   1   4        7.49        5.11      1.54 o 
  13   1   4      872.62      773.56     10.90 o 
  15   1   4     1461.16     1332.57      8.89 o 
  17   1   4       13.78       11.08      2.59 o 
  19   1   4       29.58       40.03      4.72 o 
   0   2   4     8490.76     9026.67     67.20 o 
   2   2   4       18.03       22.53      1.35 o 
   4   2   4      188.45      169.90      2.30 o 
   6   2   4     1182.60     1190.12      7.44 o 
   8   2   4      334.69      348.82      4.07 o 
  10   2   4        8.56       13.37      1.18 o 
  12   2   4      646.62      636.92      4.87 o 
  14   2   4      465.82      463.62      4.20 o 
  16   2   4      131.39      126.73      3.47 o 
  18   2   4      478.51      476.66      8.07 o 
   1   3   4     1553.80     1647.10      7.43 o 
   3   3   4      271.92      302.19      3.48 o 
   5   3   4        0.02        1.00      1.92 o 
   7   3   4      399.45      416.76      4.11 o 
   9   3   4      231.69      249.63      3.91 o 
  11   3   4        1.52        1.74      1.73 o 
  13   3   4      474.67      463.87      4.58 o 
  15   3   4      888.04      835.17     11.18 o 
  17   3   4        1.96        2.58      4.01 o 
   0   4   4      427.61      417.09      5.43 o 
   2   4   4     4579.63     4511.76     21.51 o 
   4   4   4     3513.97     3469.08     19.77 o 
   6   4   4     6000.36     6014.43     31.39 o 
   8   4   4     1781.25     1739.55     10.12 o 
  10   4   4     1488.74     1450.24      8.98 o 
  12   4   4      480.07      465.97      4.90 o 
  14   4   4     1612.57     1565.87     14.21 o 
  16   4   4      253.55      256.89      6.91 o 
   1   5   4      464.51      482.38      3.69 o 
   3   5   4       63.38       74.47      2.32 o 
   5   5   4        2.87        1.54      0.71 o 
   7   5   4       73.83       86.97      3.62 o 
   9   5   4       51.17       56.94      2.63 o 
  11   5   4        0.26       -0.50      2.07 o 
  13   5   4      197.80      194.02      5.87 o 
  15   5   4      359.23      356.52      9.24 o 
   0   6   4      444.12      439.00      6.39 o 
   2   6   4        3.72        7.24      2.15 o 
   4   6   4        0.12        0.68      1.70 o 
   6   6   4      101.68       84.33      4.53 o 
   8   6   4        4.98        3.36      2.79 o 
  10   6   4        8.66       13.28      4.24 o 
  12   6   4       12.69        9.22      4.66 o 
   1   7   4      142.46      138.96      3.56 o 
   3   7   4       17.16       16.60      2.26 o 
   5   7   4        5.10        6.51      3.32 o 
   7   7   4       10.08       10.43      4.09 o 
   9   7   4        4.47        6.39      4.02 o 
   0   8   4      223.00      235.34      7.89 o 
   1   0   5      978.68      911.75      6.52 o 
   3   0   5      500.81      442.42      4.06 o 
   5   0   5     3392.82     3320.28     20.10 o 
   7   0   5      127.44      132.20      3.03 o 
   9   0   5      567.07      532.45      6.01 o 
  11   0   5     1676.60     1645.48     14.05 o 
  13   0   5      780.86      759.42      7.45 o 
  15   0   5      115.25      120.89      4.54 o 
  17   0   5     1151.55     1154.47     10.54 o 
  19   0   5      147.81      136.54      5.10 o 
   0   1   5      109.09      153.64      3.66 o 
   2   1   5     2536.25     2620.22     11.05 o 
   4   1   5     2915.63     2740.32     11.84 o 
   6   1   5       91.42       88.38      1.68 o 
   8   1   5     1909.05     1864.76      8.98 o 
  10   1   5       86.13       98.55      2.84 o 
  12   1   5      330.16      355.50      3.57 o 
  14   1   5     1671.91     1559.77      9.66 o 
  16   1   5       77.32      101.59      4.40 o 
  18   1   5       86.65       81.40      3.84 o 
   1   2   5      407.74      412.87      2.87 o 
   3   2   5      614.61      574.07      3.77 o 
   5   2   5     1066.51     1072.93      6.73 o 
   7   2   5      546.74      533.63      4.48 o 
   9   2   5        0.16        1.73      2.02 o 
  11   2   5     2711.57     2675.25     17.18 o 
  13   2   5       22.40       25.64      2.31 o 
  15   2   5       22.83       23.71      3.20 o 
  17   2   5      200.25      186.50      4.62 o 
   0   3   5        8.00        6.91      2.50 o 
   2   3   5     1665.67     1676.14      8.34 o 
   4   3   5     1899.54     1838.29      9.64 o 
   6   3   5       92.78       93.07      3.86 o 
   8   3   5     1464.51     1469.73     10.16 o 
  10   3   5       88.63       86.73      3.19 o 
  12   3   5      263.76      279.61      4.32 o 
  14   3   5     1247.48     1158.93     11.46 o 
  16   3   5       67.06       84.85      5.58 o 
  18   3   5       69.40       57.12      5.78 o 
   1   4   5      107.21      117.68      2.14 o 
   3   4   5       30.72       40.00      2.32 o 
   5   4   5      615.16      608.23      4.81 o 
   7   4   5        2.29        1.67      2.09 o 
   9   4   5       70.23       69.99      3.29 o 
  11   4   5      340.06      352.44      4.27 o 
  13   4   5      167.94      179.63      3.78 o 
  15   4   5      148.73      152.20      5.64 o 
   0   5   5        0.92        0.92      1.82 o 
   2   5   5      689.75      666.92      4.72 o 
   4   5   5      780.24      792.74      6.88 o 
   6   5   5       25.95       29.18      2.53 o 
   8   5   5      754.82      758.94      7.99 o 
  10   5   5       37.37       34.06      3.60 o 
  12   5   5      115.68      132.12      5.78 o 
  14   5   5      644.02      622.33     10.47 o 
   1   6   5        2.75        1.41      1.81 o 
   3   6   5       15.95        9.56      1.29 o 
   5   6   5       16.19       13.33      2.97 o 
   7   6   5        6.44        4.29      2.69 o 
   9   6   5       43.24       57.83      4.18 o 
  11   6   5      292.84      298.47      6.49 o 
   0   7   5        4.18        5.23      2.87 o 
   2   7   5      351.50      336.02      5.34 o 
   4   7   5      370.14      386.81      5.55 o 
   6   7   5       17.17       18.11      3.12 o 
   8   7   5      408.95      417.83      7.91 o 
   0   0   6     2587.86     2536.89     22.77 o 
   2   0   6      293.58      309.36      7.85 o 
   4   0   6       24.99       25.54      2.56 o 
   6   0   6     4316.77     4188.58     26.26 o 
   8   0   6     1070.46     1041.63      8.96 o 
  10   0   6       25.38       25.74      2.97 o 
  12   0   6      536.89      501.90      6.90 o 
  14   0   6      223.53      229.38      5.50 o 
  16   0   6      197.76      203.77      5.12 o 
  18   0   6       24.38       33.57      4.17 o 
   1   1   6        9.91       22.52      1.53 o 
   3   1   6     1047.41     1009.51      5.57 o 
   5   1   6     1176.64     1174.21      6.14 o 
   7   1   6     2483.69     2480.20     11.21 o 
   9   1   6     2475.48     2457.21     12.36 o 
  11   1   6      198.35      189.67      2.77 o 
  13   1   6        0.21        0.08      1.42 o 
  15   1   6       83.68      108.63      2.54 o 
  17   1   6       19.20       29.44      3.03 o 
   0   2   6    12826.08    13005.90     81.98 o 
   2   2   6     3400.47     3291.25     14.41 o 
   4   2   6     3709.89     3701.56     24.45 o 
   6   2   6       26.57       26.68      2.19 o 
   8   2   6     6298.36     6233.98     31.03 o 
  10   2   6     1664.24     1627.28      9.76 o 
  12   2   6     2921.63     2858.35     18.58 o 
  14   2   6      261.10      261.97      6.69 o 
  16   2   6     1054.80     1060.47     11.27 o 
   1   3   6       30.36       36.23      1.86 o 
   3   3   6      469.72      479.31      4.41 o 
   5   3   6      645.46      653.67      5.63 o 
   7   3   6     1401.66     1422.41     10.22 o 
   9   3   6     1428.77     1405.47      9.59 o 
  11   3   6       81.42       91.55      3.65 o 
  13   3   6        7.71        5.10      3.20 o 
  15   3   6       19.92       29.05      7.91 o 
   0   4   6      541.87      542.63      5.53 o 
   2   4   6       15.48       19.60      1.49 o 
   4   4   6       26.07       22.79      2.16 o 
   6   4   6     1093.39     1115.22      8.36 o 
   8   4   6      332.22      343.02      4.67 o 
  10   4   6        4.30        3.94      2.50 o 
  12   4   6      128.34      137.62      3.86 o 
  14   4   6       20.14       15.85      4.97 o 
   1   5   6       48.46       55.54      1.92 o 
   3   5   6      129.04      131.63      5.65 o 
   5   5   6      241.78      236.86      4.14 o 
   7   5   6      611.76      584.96      7.31 o 
   9   5   6      544.66      531.19      6.16 o 
  11   5   6       23.86       20.46      3.09 o 
  13   5   6       27.72       24.61      4.74 o 
   0   6   6     1896.28     1882.11     17.42 o 
   2   6   6     1093.77     1142.98      9.76 o 
   4   6   6      729.34      713.27      7.13 o 
   6   6   6      117.20      126.68      4.50 o 
   8   6   6     1260.71     1248.00     10.81 o 
  10   6   6      610.46      629.69      9.54 o 
   1   7   6       36.69       50.85      4.74 o 
   3   7   6       25.37       21.14      3.15 o 
   5   7   6       97.94       81.65      4.47 o 
   1   0   7       86.20       75.16      3.10 o 
   3   0   7       78.85       71.95      4.83 o 
   5   0   7        6.93        8.17      2.40 o 
   7   0   7     1034.83     1036.89      7.93 o 
   9   0   7        4.42        8.28      2.26 o 
  11   0   7       10.09        9.83      2.92 o 
  13   0   7      165.51      178.97      7.99 o 
  15   0   7       43.47       46.61      9.22 o 
  17   0   7      323.86      310.94     11.14 o 
   0   1   7     1425.78     1372.57     10.23 o 
   2   1   7      157.90      146.97      2.40 o 
   4   1   7     3023.15     2931.52     12.84 o 
   6   1   7     1986.53     1974.10      9.54 o 
   8   1   7      569.91      555.43      4.63 o 
  10   1   7        7.64        6.73      1.89 o 
  12   1   7     1033.03     1068.04     10.25 o 
  14   1   7       40.58       47.06      4.08 o 
  16   1   7     1182.57     1199.76      9.36 o 
   1   2   7       29.95       33.41      1.68 o 
   3   2   7      170.70      163.65      2.39 o 
   5   2   7       63.62       66.54      1.97 o 
   7   2   7      319.80      323.31      3.78 o 
   9   2   7      249.56      249.72      3.81 o 
  11   2   7      243.35      245.49      4.34 o 
  13   2   7        3.64        4.06      3.05 o 
  15   2   7       33.94       53.48      4.08 o 
   0   3   7      727.16      721.20      8.61 o 
   2   3   7       25.15       32.06      3.08 o 
   4   3   7     1456.25     1429.86      9.41 o 
   6   3   7     1642.74     1626.39     10.54 o 
   8   3   7      193.04      200.95      3.97 o 
  10   3   7       48.61       47.74      3.27 o 
  12   3   7      544.04      569.46      6.34 o 
  14   3   7        5.20        6.01      3.34 o 
   1   4   7       19.86       24.56      1.84 o 
   3   4   7       12.29       18.17      2.24 o 
   5   4   7        0.60        2.86      3.00 o 
   7   4   7      560.32      540.66      5.93 o 
   9   4   7       11.43       10.62      3.38 o 
  11   4   7        0.00        0.69      2.83 o 
  13   4   7       64.58       80.43      5.19 o 
   0   5   7      378.55      358.80      5.55 o 
   2   5   7       22.67       28.97      3.44 o 
   4   5   7      548.99      517.35      5.43 o 
   6   5   7     1267.87     1281.30      9.80 o 
   8   5   7       42.81       45.19      3.50 o 
  10   5   7      139.26      147.13      5.36 o 
   1   6   7        2.01        4.89      3.99 o 
   3   6   7       16.78       16.78      4.17 o 
   5   6   7       41.24       38.04      3.78 o 
   7   6   7      118.79      124.12      4.93 o 
   0   0   8     5161.91     4854.94     45.12 o 
   2   0   8     1068.85     1092.63      9.45 o 
   4   0   8     3572.05     3508.63     22.62 o 
   6   0   8     2038.28     1983.07     13.62 o 
   8   0   8      943.47      952.92      8.51 o 
  10   0   8      835.58      827.52      8.28 o 
  12   0   8     2225.54     2313.47     17.61 o 
  14   0   8      306.79      286.68     11.00 o 
   1   1   8      250.29      271.79      3.26 o 
   3   1   8      389.66      392.89      3.83 o 
   5   1   8      223.24      213.12      2.60 o 
   7   1   8      972.11      945.17      5.70 o 
   9   1   8      930.64      883.88      6.05 o 
  11   1   8        5.35        7.01      2.67 o 
  13   1   8       97.25       93.45      3.99 o 
  15   1   8      358.75      341.28      6.59 o 
   0   2   8      292.38      264.91      4.59 o 
   2   2   8      236.48      222.61      2.71 o 
   4   2   8       91.40       89.65      1.81 o 
   6   2   8        7.28        7.14      2.40 o 
   8   2   8       55.33       62.07      3.31 o 
  10   2   8        4.02        5.73      2.91 o 
  12   2   8      331.11      347.06      5.30 o 
  14   2   8        7.25       14.50      3.62 o 
   1   3   8       64.40       81.48      2.34 o 
   3   3   8      127.44      133.87      2.74 o 
   5   3   8       86.14       86.16      3.48 o 
   7   3   8      483.87      493.01      5.96 o 
   9   3   8      476.68      469.88      5.89 o 
  11   3   8       31.21       30.99      3.64 o 
  13   3   8       25.73       21.11      3.63 o 
   0   4   8     2304.14     2263.02     16.51 o 
   2   4   8      675.88      701.51      6.26 o 
   4   4   8     1537.63     1503.09     11.32 o 
   6   4   8     1240.01     1276.20     10.18 o 
   8   4   8      414.09      396.48      6.03 o 
  10   4   8      558.84      577.82      7.20 o 
   1   5   8        0.40        1.16      4.04 o 
   3   5   8       12.73       10.55      2.89 o 
   5   5   8       12.50        9.15      3.06 o 
   7   5   8      171.07      162.93      4.14 o 
   9   5   8      135.26      134.60      5.56 o 
   0   6   8       69.13       80.30      9.28 o 
   2   6   8       18.23       11.50      4.34 o 
   1   0   9       71.87       89.75      3.39 o 
   3   0   9        0.28        1.63      2.44 o 
   5   0   9      215.20      216.03      4.50 o 
   7   0   9      366.28      330.37      5.81 o 
   9   0   9        1.73        3.05      2.37 o 
  11   0   9      242.68      248.11      9.58 o 
  13   0   9        3.51       -0.02      4.29 o 
   0   1   9      707.54      733.22      7.76 o 
   2   1   9     1393.41     1359.55      8.09 o 
   4   1   9        8.94        8.71      2.23 o 
   6   1   9      306.03      317.57      3.53 o 
   8   1   9      137.70      145.15      3.38 o 
  10   1   9     1469.86     1491.43      9.88 o 
  12   1   9       33.84       38.32      3.66 o 
   1   2   9       41.73       53.53      2.20 o 
   3   2   9       32.02       29.16      1.81 o 
   5   2   9      286.96      270.48      3.21 o 
   7   2   9       55.59       58.44      3.15 o 
   9   2   9       31.55       33.65      3.50 o 
  11   2   9        9.39       13.40      3.13 o 
   0   3   9      631.79      613.54      7.52 o 
   2   3   9      948.31      972.62      9.66 o 
   4   3   9        4.33        5.26      3.05 o 
   6   3   9      199.08      224.65      4.69 o 
   8   3   9      186.50      177.32      5.84 o 
  10   3   9      983.46     1020.87     12.26 o 
   1   4   9        0.51        0.33      1.81 o 
   3   4   9       26.76       27.71      3.45 o 
   5   4   9       15.74       11.29      3.32 o 
   7   4   9       57.77       59.61      4.23 o 
   0   5   9      304.69      295.52     16.77 o 
   2   5   9      360.69      400.42      7.71 o 
   4   5   9        9.88        4.78      3.42 o 
   0   0  10     1104.67     1066.05     13.79 o 
   2   0  10      381.18      374.04      7.37 o 
   4   0  10      151.56      161.46      4.35 o 
   6   0  10     1745.36     1787.08     14.31 o 
   8   0  10      418.28      435.00      7.48 o 
  10   0  10      414.40      403.57      9.47 o 
   1   1  10       26.15       24.37      2.32 o 
   3   1  10       53.22       59.53      2.78 o 
   5   1  10        4.95        5.08      2.57 o 
   7   1  10       43.07       47.01      3.56 o 
   9   1  10       35.06       44.25      3.73 o 
   0   2  10        4.20        7.75      3.19 o 
   2   2  10     2010.74     1979.55     11.58 o 
   4   2  10      344.72      334.83      4.70 o 
   6   2  10     3774.88     3869.16     22.47 o 
   8   2  10       33.19       27.05      3.80 o 
   1   3  10       17.85       16.80      3.03 o 
   3   3  10       33.83       44.86      6.52 o 
   5   3  10        1.35        1.47      3.01 o 
   7   3  10       34.17       39.86      3.69 o 
   0   4  10      256.03      256.74      8.69 o 
   2   4  10       80.41       92.81      5.45 o 
   1   0  11      305.40      310.10      6.33 o 
   3   0  11      271.81      267.99      5.34 o 
   5   0  11       64.58       60.51      5.71 o 
   0   1  11      127.22      133.29      5.24 o 
   2   1  11      689.86      728.01      6.43 o 
   4   1  11       42.77       42.80      3.72 o 
   1   2  11      236.00      250.61      4.54 o 
   3   2  11      126.20      135.79      4.33 o 
                                                 
